# Supplementary material for: Modeling and Design of Chitosan–PCL Bi-Layered Microspheres for Intravitreal Controlled Release
Source: Pharmaceutics. 2025 Sep 9;17(9):1174. doi: 10.3390/pharmaceutics17091174 (PMC12473585; doi:10.3390/pharmaceutics17091174)
Supplement: Supplementary file 1 [file pharmaceutics-17-01174-s001.zip]

Archive with 1 entries (1 files):
- pharmaceutics-3819669-supplementary.pdf
